# Supplementary material for: N-Phenylpyridine-2-carb­amide
Source: Acta Crystallogr Sect E Struct Rep Online. 2008 Sep 13;64(Pt 10):o1904. doi: 10.1107/S1600536808028274 (PMC2959456; doi:10.1107/S1600536808028274)
Supplement: Supplementary file 2 [file e-64-o1904-Isup2.hkl]

#
# h,k,l, Fc-squared, Fo-squared, sigma(Fo-squared) and status flag
#
data_I
_shelx_title ' xxx in P n'
_shelx_refln_list_code          4
_shelx_F_calc_maximum       70.95
_exptl_crystal_F_000       208.00
_reflns_d_resolution_high  0.7655
 
loop_
 _symmetry_equiv_pos_as_xyz
 'x, y, z'
 'x+1/2, -y, z+1/2'
 
_cell_length_a     5.7469
_cell_length_b     6.2382
_cell_length_c    14.0158
_cell_angle_alpha  90.000
_cell_angle_beta   94.752
_cell_angle_gamma  90.000
 
_shelx_F_squared_multiplier     1.000
 
loop_
 _refln_index_h
 _refln_index_k
 _refln_index_l
 _refln_F_squared_calc
 _refln_F_squared_meas
 _refln_F_squared_sigma
 _refln_observed_status
   2   0   0      104.79      105.15      1.08 o
   4   0   0       49.39       44.38      0.79 o
   6   0   0       25.03       25.16      0.94 o
   0   1   0        7.63        8.86      0.22 o
   1   1   0      386.82      389.76      2.12 o
   2   1   0      160.03      164.33      0.99 o
   3   1   0       17.01       19.05      0.26 o
   4   1   0       68.96       69.46      0.61 o
   5   1   0      120.03      121.82      1.14 o
   6   1   0        4.72        4.99      0.37 o
   7   1   0        2.09        2.02      0.37 o
   0   2   0      337.38      322.54      3.81 o
   1   2   0      438.70      431.78      2.58 o
   2   2   0      124.44      137.87      1.21 o
   3   2   0      208.72      226.58      1.53 o
   4   2   0       24.55       24.19      0.33 o
   5   2   0        3.02        2.70      0.24 o
   6   2   0       18.08       18.63      0.86 o
   7   2   0        0.51        0.39      0.49 o
   0   3   0       97.16       98.95      1.35 o
   1   3   0        5.79        6.17      0.18 o
   2   3   0      145.99      151.05      1.14 o
   3   3   0        1.76        1.81      0.16 o
   4   3   0       27.91       27.58      0.73 o
   5   3   0       13.29       12.11      0.62 o
   6   3   0        4.76        5.73      0.58 o
   0   4   0       64.30       66.48      0.93 o
   1   4   0      157.85      159.60      1.21 o
   2   4   0       69.68       68.06      0.82 o
   3   4   0        1.25        1.10      0.19 o
   4   4   0       20.25       18.29      0.69 o
   5   4   0        2.54        3.08      0.48 o
   6   4   0        3.32        4.21      0.56 o
   0   5   0       54.93       52.06      1.12 o
   1   5   0        0.77        0.88      0.21 o
   2   5   0       59.10       55.91      0.91 o
   3   5   0       38.63       36.59      1.22 o
   4   5   0        4.38        4.96      0.53 o
   5   5   0        2.07        1.63      0.77 o
   0   6   0       98.84       98.64      2.68 o
   1   6   0       31.56       32.38      0.84 o
   2   6   0        1.92        1.41      0.26 o
   3   6   0        7.48        8.83      0.94 o
   4   6   0        4.64        5.75      0.92 o
   5   6   0        2.76        1.69      0.75 o
   0   7   0        4.60        4.10      0.78 o
   1   7   0        2.87        4.27      1.16 o
   2   7   0        3.52        4.47      0.59 o
   3   7   0        0.62        1.05      0.64 o
   0   8   0        0.24        0.89      0.67 o
   1   8   0        1.46        1.68      0.53 o
  -7   0   1        0.10        0.09      0.53 o
  -5   0   1      134.14      139.27      2.19 o
  -3   0   1       18.59       19.41      0.42 o
  -1   0   1     4064.94     4135.94     45.39 o
   1   0   1      873.47      860.52     10.58 o
   3   0   1      391.34      392.74      2.94 o
   5   0   1      145.77      148.62      1.59 o
   7   0   1        0.71        0.96      0.52 o
  -7   1   1        2.16        2.34      0.44 o
  -6   1   1       38.32       38.43      0.85 o
  -5   1   1       45.13       44.19      0.72 o
  -4   1   1       32.24       31.85      0.37 o
  -3   1   1       30.24       33.99      0.33 o
  -2   1   1      533.61      544.04      2.36 o
  -1   1   1       22.50       23.40      0.20 o
   0   1   1      104.54       95.32      0.65 o
   1   1   1      556.04      548.49      3.00 o
   2   1   1       68.80       71.05      0.51 o
   3   1   1       23.23       25.68      0.38 o
   4   1   1       31.34       32.37      0.41 o
   5   1   1       18.08       18.63      0.36 o
   6   1   1        9.33       10.10      0.42 o
   7   1   1        2.09        1.74      0.35 o
  -7   2   1        0.93        1.75      0.45 o
  -6   2   1        2.62        2.72      0.68 o
  -5   2   1        7.06        7.38      0.33 o
  -4   2   1        2.40        2.36      0.27 o
  -3   2   1       25.38       24.71      0.32 o
  -2   2   1      162.62      172.61      0.92 o
  -1   2   1      133.72      138.72      0.97 o
   0   2   1       44.38       45.50      0.50 o
   1   2   1      206.04      207.82      1.60 o
   2   2   1      225.60      233.76      1.67 o
   3   2   1      117.09      124.78      0.93 o
   4   2   1       15.36       14.83      0.28 o
   5   2   1        1.95        1.64      0.27 o
   6   2   1        2.37        3.05      0.46 o
   7   2   1        1.61        1.72      0.66 o
  -6   3   1        0.92        0.91      0.37 o
  -5   3   1       11.53       11.40      0.76 o
  -4   3   1        2.09        3.21      0.37 o
  -3   3   1        1.47        1.70      0.17 o
  -2   3   1       36.51       37.28      0.40 o
  -1   3   1      277.62      288.96      2.15 o
   0   3   1      234.52      238.16      1.52 o
   1   3   1       39.24       44.17      0.52 o
   2   3   1       16.22       14.02      0.31 o
   3   3   1        0.20        0.30      0.17 o
   4   3   1        2.39        2.96      0.25 o
   5   3   1        3.23        3.01      0.36 o
   6   3   1        0.94        0.21      0.30 o
  -6   4   1        3.05        2.94      0.51 o
  -5   4   1       17.02       16.56      1.42 o
  -4   4   1       13.65       12.07      0.67 o
  -3   4   1        2.77        2.69      0.23 o
  -2   4   1       17.69       18.92      0.42 o
  -1   4   1        6.73        8.61      0.28 o
   0   4   1       14.16       15.13      0.30 o
   1   4   1      157.68      156.22      1.64 o
   2   4   1       14.77       13.79      0.35 o
   3   4   1       31.44       31.66      0.66 o
   4   4   1       10.66        9.53      0.84 o
   5   4   1        4.29        4.00      0.52 o
   6   4   1        0.87        0.83      0.72 o
  -5   5   1        4.84        5.99      0.61 o
  -4   5   1       20.32       20.67      1.55 o
  -3   5   1       30.92       32.18      0.73 o
  -2   5   1       39.64       39.57      0.75 o
  -1   5   1       15.53       16.18      0.47 o
   0   5   1       23.79       24.48      0.47 o
   1   5   1       61.52       61.88      0.79 o
   2   5   1       67.34       67.65      1.00 o
   3   5   1        6.17        6.86      0.38 o
   4   5   1        2.39        1.68      0.40 o
   5   5   1        9.96       11.13      0.97 o
  -5   6   1        1.87        1.90      0.78 o
  -4   6   1       17.34       19.25      1.39 o
  -3   6   1       14.38       14.22      0.83 o
  -2   6   1        8.73        8.16      0.42 o
  -1   6   1       45.69       44.86      1.55 o
   0   6   1       16.57       16.60      2.67 o
   1   6   1       38.91       41.71      0.94 o
   2   6   1        0.80        0.44      0.26 o
   3   6   1        4.34        4.99      0.80 o
   4   6   1       25.96       25.88      1.60 o
   5   6   1        5.68        7.34      1.08 o
  -3   7   1        1.52        1.62      0.68 o
  -2   7   1        1.22        1.81      0.67 o
  -1   7   1        4.82        4.44      0.56 o
   0   7   1        7.58        8.10      0.66 o
   1   7   1       11.07       12.81      0.80 o
   2   7   1        0.78        0.68      0.48 o
   3   7   1        0.50        1.79      0.61 o
  -1   8   1        1.50        2.57      0.94 o
   0   8   1        1.23        1.64      0.51 o
   1   8   1        0.82        1.60      0.51 o
  -6   0   2       16.32       16.33      1.04 o
  -4   0   2       29.42       28.40      0.55 o
  -2   0   2      420.32      423.10      3.04 o
   0   0   2      861.05      830.01      6.24 o
   2   0   2       24.13       24.86      0.39 o
   4   0   2       36.39       35.35      0.62 o
   6   0   2       37.37       37.38      0.94 o
  -7   1   2        1.45        1.86      0.31 o
  -6   1   2       12.59       12.33      0.46 o
  -5   1   2       10.04        9.94      0.42 o
  -4   1   2      131.98      131.87      1.21 o
  -3   1   2      272.92      298.39      1.55 o
  -2   1   2       30.87       31.74      0.25 o
  -1   1   2      185.52      181.11      1.61 o
   0   1   2     1146.65     1150.13      7.41 o
   1   1   2     2919.62     2885.37     15.60 o
   2   1   2      362.19      368.80      2.04 o
   3   1   2      100.69      105.34      0.77 o
   4   1   2        3.73        3.58      0.17 o
   5   1   2        7.49        7.86      0.24 o
   6   1   2       33.55       34.51      0.72 o
   7   1   2        1.73        2.10      0.46 o
  -7   2   2        3.45        3.71      0.59 o
  -6   2   2        3.70        4.32      0.60 o
  -5   2   2       28.08       27.88      0.71 o
  -4   2   2       12.98       11.53      0.51 o
  -3   2   2       86.81       91.84      0.72 o
  -2   2   2       59.23       65.77      0.46 o
  -1   2   2      111.23      116.93      0.77 o
   0   2   2       28.26       28.34      0.37 o
   1   2   2       33.04       34.75      0.42 o
   2   2   2      119.92      120.09      0.93 o
   3   2   2        4.43        5.38      0.17 o
   4   2   2        6.03        6.25      0.21 o
   5   2   2       10.00        9.26      0.36 o
   6   2   2       17.17       16.91      0.86 o
   7   2   2        4.41        4.50      0.90 o
  -6   3   2        5.70        7.67      0.99 o
  -5   3   2        7.00        6.35      0.61 o
  -4   3   2        4.08        3.73      0.29 o
  -3   3   2       12.35       13.01      0.32 o
  -2   3   2       72.47       76.79      0.67 o
  -1   3   2       12.31       12.50      0.24 o
   0   3   2      465.98      493.13      2.89 o
   1   3   2       11.06       10.32      0.24 o
   2   3   2        3.78        3.94      0.18 o
   3   3   2       32.83       31.60      0.47 o
   4   3   2       32.43       29.18      0.64 o
   5   3   2        8.22        8.18      0.71 o
   6   3   2        3.39        4.08      1.09 o
  -6   4   2        0.18       -0.11      0.33 o
  -5   4   2        2.49        2.36      0.42 o
  -4   4   2       14.83       15.20      0.73 o
  -3   4   2        0.48        0.18      0.16 o
  -2   4   2       22.99       23.64      0.64 o
  -1   4   2       17.01       17.31      0.33 o
   0   4   2       43.30       44.10      0.70 o
   1   4   2       34.52       34.23      0.47 o
   2   4   2       59.16       55.82      0.72 o
   3   4   2       53.00       52.30      1.18 o
   4   4   2        9.40        6.94      0.38 o
   5   4   2        6.93        6.85      0.74 o
   6   4   2        0.14        0.09      0.32 o
  -5   5   2        6.30        5.58      0.61 o
  -4   5   2       41.88       41.17      1.06 o
  -3   5   2       32.48       32.26      0.74 o
  -2   5   2       37.92       38.48      0.84 o
  -1   5   2       12.21       11.95      0.42 o
   0   5   2       37.10       35.74      0.57 o
   1   5   2       52.63       49.92      0.95 o
   2   5   2      102.69       98.55      1.26 o
   3   5   2        2.99        3.61      0.31 o
   4   5   2        0.38        0.99      0.71 o
   5   5   2        4.54        5.03      0.59 o
  -5   6   2        0.79        1.28      0.87 o
  -4   6   2        2.05        3.02      0.75 o
  -3   6   2        2.09        1.96      0.44 o
  -2   6   2       17.60       18.59      0.68 o
  -1   6   2       79.18       81.31      1.18 o
   0   6   2       34.24       32.76      0.83 o
   1   6   2        0.40        0.57      0.57 o
   2   6   2        2.52        1.44      0.32 o
   3   6   2        6.67        7.07      0.64 o
   4   6   2        1.54        0.58      0.54 o
  -3   7   2        3.41        3.36      0.60 o
  -2   7   2        3.04        2.87      0.78 o
  -1   7   2        3.38        3.81      0.53 o
   0   7   2        1.27        2.24      0.47 o
   1   7   2        6.67        6.74      0.65 o
   2   7   2        2.23        3.20      0.53 o
   3   7   2        5.88        6.45      1.00 o
  -1   8   2        1.17        0.68      0.76 o
   0   8   2        0.26       -0.16      0.45 o
   1   8   2        1.38        1.64      0.56 o
  -7   0   3        1.47        0.93      0.36 o
  -5   0   3      206.33      205.38      2.38 o
  -3   0   3      113.21      122.66      1.04 o
  -1   0   3       63.51       57.05      0.63 o
   1   0   3     2688.46     2608.43     17.47 o
   3   0   3      188.41      187.61      1.66 o
   5   0   3       88.03       90.06      1.44 o
   7   0   3        1.41        1.80      0.58 o
  -7   1   3        0.34        0.45      0.31 o
  -6   1   3        7.10        7.49      0.44 o
  -5   1   3       51.94       52.66      0.83 o
  -4   1   3       64.93       58.65      0.59 o
  -3   1   3      136.44      147.95      0.83 o
  -2   1   3      236.12      250.12      1.35 o
  -1   1   3       45.59       43.96      0.35 o
   0   1   3     5034.00     5101.52     25.19 o
   1   1   3     2949.84     2921.43     14.52 o
   2   1   3      114.56      105.73      0.73 o
   3   1   3       87.03       88.79      0.66 o
   4   1   3        2.03        2.03      0.13 o
   5   1   3       24.77       25.21      0.40 o
   6   1   3        4.29        5.57      0.38 o
   7   1   3        2.08        1.87      0.60 o
  -7   2   3        0.75        0.61      0.38 o
  -6   2   3        5.33        5.65      0.40 o
  -5   2   3       60.30       60.05      1.02 o
  -4   2   3       96.33       93.89      0.97 o
  -3   2   3        3.45        4.13      0.15 o
  -2   2   3      213.51      218.24      1.36 o
  -1   2   3      138.79      136.38      2.28 o
   0   2   3      167.17      168.57      1.12 o
   1   2   3       84.42       83.01      0.69 o
   2   2   3       89.97       88.82      0.70 o
   3   2   3       23.31       26.07      0.35 o
   4   2   3       10.05       11.45      0.27 o
   5   2   3       15.56       15.97      0.38 o
   6   2   3        4.18        5.73      0.82 o
  -6   3   3        0.16        0.45      0.32 o
  -5   3   3       26.38       28.10      0.75 o
  -4   3   3        1.81        1.79      0.23 o
  -3   3   3        8.29        8.63      0.30 o
  -2   3   3       20.27       21.78      0.36 o
  -1   3   3      602.85      643.57      3.22 o
   0   3   3      134.72      147.41      1.07 o
   1   3   3       57.01       53.42      0.56 o
   2   3   3        3.34        3.22      0.17 o
   3   3   3        3.50        4.09      0.21 o
   4   3   3       15.42       15.05      0.69 o
   5   3   3        8.29        7.77      0.48 o
   6   3   3        1.22        1.06      0.38 o
  -6   4   3        6.53        7.58      0.74 o
  -5   4   3        1.01        1.79      0.32 o
  -4   4   3       63.18       62.57      1.06 o
  -3   4   3       21.00       19.74      0.54 o
  -2   4   3        1.74        2.17      0.17 o
  -1   4   3        3.66        3.71      0.24 o
   0   4   3       22.67       22.26      0.42 o
   1   4   3       15.52       16.16      0.35 o
   2   4   3       76.14       74.36      0.79 o
   3   4   3       40.66       40.02      0.84 o
   4   4   3       11.28       10.10      0.55 o
   5   4   3        2.57        2.66      0.56 o
   6   4   3        0.44        0.65      0.38 o
  -5   5   3        1.74        1.96      0.36 o
  -4   5   3        5.37        5.97      0.41 o
  -3   5   3       61.41       61.97      1.22 o
  -2   5   3       26.02       26.50      0.74 o
  -1   5   3        0.99        1.40      0.21 o
   0   5   3        6.96        7.43      0.37 o
   1   5   3      191.27      183.10      1.79 o
   2   5   3       16.71       17.20      1.05 o
   3   5   3       13.89       14.23      0.51 o
   4   5   3        2.17        2.44      0.37 o
   5   5   3        0.15        0.08      0.33 o
  -5   6   3        0.11        0.85      0.71 o
  -4   6   3        6.11        6.58      0.71 o
  -3   6   3        7.21        7.05      0.64 o
  -2   6   3       12.05       11.24      0.57 o
  -1   6   3        3.64        4.96      0.34 o
   0   6   3        3.35        3.82      0.37 o
   1   6   3        8.83        9.05      0.63 o
   2   6   3        4.21        4.86      0.42 o
   3   6   3        2.59        3.17      0.49 o
   4   6   3        3.44        5.01      0.89 o
  -3   7   3        1.28        1.29      0.49 o
  -2   7   3        2.92        3.61      0.55 o
  -1   7   3        2.04        1.89      0.69 o
   0   7   3       31.06       30.79      1.45 o
   1   7   3        3.10        3.32      0.54 o
   2   7   3        5.29        6.00      0.65 o
   3   7   3        0.42        0.46      0.45 o
   0   8   3        0.73        0.98      0.50 o
  -6   0   4       19.86       20.60      2.06 o
  -4   0   4       68.71       69.94      0.94 o
  -2   0   4      401.50      414.86      3.38 o
   0   0   4      332.95      333.42      2.36 o
   2   0   4       24.67       23.31      0.41 o
   4   0   4       61.91       65.68      0.92 o
   6   0   4       30.60       30.17      0.86 o
  -7   1   4        3.04        3.29      0.62 o
  -6   1   4        4.08        3.69      0.40 o
  -5   1   4       37.83       38.52      0.78 o
  -4   1   4       18.12       19.20      0.48 o
  -3   1   4       85.18       92.41      0.74 o
  -2   1   4      124.27      128.35      0.79 o
  -1   1   4      119.20      121.55      0.79 o
   0   1   4      898.89      900.08      4.84 o
   1   1   4      326.54      321.36      1.59 o
   2   1   4       87.63       83.96      0.64 o
   3   1   4       41.36       41.14      0.40 o
   4   1   4       10.57        9.77      0.22 o
   5   1   4       10.56       11.47      0.28 o
   6   1   4        6.56        6.36      0.29 o
   7   1   4        0.18        0.18      0.47 o
  -7   2   4        5.90        5.45      0.79 o
  -6   2   4        2.50        2.52      0.31 o
  -5   2   4       13.97       13.32      0.50 o
  -4   2   4       64.92       60.99      0.76 o
  -3   2   4       24.14       21.58      0.39 o
  -2   2   4      127.59      132.16      0.92 o
  -1   2   4       50.26       52.46      0.40 o
   0   2   4      504.68      507.76      2.69 o
   1   2   4        9.49        8.81      0.22 o
   2   2   4      139.16      144.74      1.02 o
   3   2   4        6.17        5.71      0.19 o
   4   2   4       20.38       20.46      0.36 o
   5   2   4        0.08       -0.01      0.13 o
   6   2   4        8.89        9.33      0.72 o
  -6   3   4        2.23        2.74      0.50 o
  -5   3   4        2.83        2.70      0.27 o
  -4   3   4       30.27       30.46      0.55 o
  -3   3   4        3.79        3.75      0.21 o
  -2   3   4       17.49       20.77      0.33 o
  -1   3   4       12.08       13.49      0.23 o
   0   3   4        6.13        5.78      0.19 o
   1   3   4        3.10        4.89      0.19 o
   2   3   4       38.00       36.35      0.65 o
   3   3   4       91.30       91.60      0.92 o
   4   3   4       28.19       27.64      0.57 o
   5   3   4        3.24        3.14      0.47 o
   6   3   4        0.22        0.38      0.35 o
  -6   4   4        5.65        5.51      0.98 o
  -5   4   4       12.12       11.26      0.71 o
  -4   4   4       24.90       23.42      0.58 o
  -3   4   4       69.08       71.34      0.95 o
  -2   4   4       46.16       46.00      0.68 o
  -1   4   4       65.00       67.21      0.78 o
   0   4   4       18.20       17.35      0.34 o
   1   4   4       34.92       30.94      0.47 o
   2   4   4      113.24      111.15      1.29 o
   3   4   4       22.64       22.74      0.52 o
   4   4   4        6.09        6.69      0.40 o
   5   4   4        0.64        0.64      0.33 o
   6   4   4        0.75        1.13      0.71 o
  -5   5   4        0.82        0.70      0.32 o
  -4   5   4       22.64       22.36      0.67 o
  -3   5   4        9.17        9.72      0.53 o
  -2   5   4        5.03        4.80      0.60 o
  -1   5   4        6.52        6.34      0.33 o
   0   5   4        7.22        6.42      0.34 o
   1   5   4       63.13       61.80      0.82 o
   2   5   4       16.79       15.71      0.44 o
   3   5   4       10.74       10.93      0.53 o
   4   5   4        3.73        4.06      0.43 o
   5   5   4        1.47        1.57      0.44 o
  -4   6   4        0.28        0.65      0.37 o
  -3   6   4        0.36        0.35      0.38 o
  -2   6   4       30.39       30.32      0.88 o
  -1   6   4       30.34       28.83      0.78 o
   0   6   4        5.45        6.34      0.72 o
   1   6   4       10.31        9.82      0.67 o
   2   6   4        0.35        0.45      0.36 o
   3   6   4        0.61       -0.09      0.34 o
   4   6   4        1.07        0.91      0.39 o
  -3   7   4        0.24        1.22      1.03 o
  -2   7   4        0.47        0.18      0.33 o
  -1   7   4       10.44        9.66      1.08 o
   0   7   4       16.14       18.92      1.37 o
   1   7   4        3.52        3.96      0.57 o
   2   7   4        1.78        2.26      0.77 o
   3   7   4        1.17        1.36      0.53 o
  -7   0   5        6.88        5.65      0.89 o
  -5   0   5       73.93       70.98      1.63 o
  -3   0   5      278.01      296.28      2.94 o
  -1   0   5      543.26      512.68      4.10 o
   1   0   5       72.51       67.89      0.66 o
   3   0   5      177.68      176.58      1.49 o
   5   0   5        0.39        0.39      0.16 o
   7   0   5        7.43        8.84      1.08 o
  -7   1   5        0.17        0.01      0.28 o
  -6   1   5       11.43       11.89      0.63 o
  -5   1   5        1.64        2.08      0.23 o
  -4   1   5       38.50       37.36      0.63 o
  -3   1   5       14.42       13.56      0.23 o
  -2   1   5       68.40       71.13      0.61 o
  -1   1   5       30.90       30.08      0.31 o
   0   1   5      212.23      202.94      1.31 o
   1   1   5       18.26       16.02      0.22 o
   2   1   5      224.38      210.83      1.34 o
   3   1   5       13.67       12.77      0.25 o
   4   1   5       17.34       17.29      0.30 o
   5   1   5        2.99        3.19      0.18 o
   6   1   5       12.96       13.28      0.44 o
  -7   2   5        1.34        1.39      0.46 o
  -6   2   5        1.21        1.00      0.26 o
  -5   2   5       30.75       30.34      0.65 o
  -4   2   5       54.11       53.87      0.71 o
  -3   2   5       10.51       10.52      0.29 o
  -2   2   5       12.37       15.44      0.34 o
  -1   2   5      141.00      147.32      0.92 o
   0   2   5      199.04      217.11      1.22 o
   1   2   5     1202.40     1221.22      5.84 o
   2   2   5      333.44      322.13      1.82 o
   3   2   5        6.76        7.47      0.26 o
   4   2   5        3.97        3.78      0.19 o
   5   2   5       13.36       13.35      0.35 o
   6   2   5        2.63        2.35      0.31 o
  -6   3   5        0.46        0.58      0.53 o
  -5   3   5        4.74        4.52      0.36 o
  -4   3   5        1.04        0.56      0.16 o
  -3   3   5       84.20       81.96      0.88 o
  -2   3   5       85.21       82.83      0.90 o
  -1   3   5        9.70        9.20      0.20 o
   0   3   5       36.60       33.71      0.39 o
   1   3   5        2.99        3.18      0.17 o
   2   3   5        2.06        2.19      0.17 o
   3   3   5       38.06       35.97      0.57 o
   4   3   5       21.98       20.43      0.46 o
   5   3   5        8.45        7.73      0.52 o
   6   3   5        4.43        4.60      0.60 o
  -6   4   5        1.51        2.36      0.80 o
  -5   4   5       11.82       10.73      0.51 o
  -4   4   5       18.63       19.60      0.54 o
  -3   4   5      107.63      102.91      1.19 o
  -2   4   5       37.31       34.97      0.90 o
  -1   4   5       23.84       22.24      0.45 o
   0   4   5       38.47       39.77      0.53 o
   1   4   5       82.28       79.34      0.82 o
   2   4   5      120.28      115.85      1.09 o
   3   4   5        9.32        9.50      0.39 o
   4   4   5       12.16       12.44      0.51 o
   5   4   5        1.33        0.97      0.34 o
   6   4   5        0.73        0.21      0.60 o
  -5   5   5        1.17        2.21      0.32 o
  -4   5   5        1.50        1.80      0.29 o
  -3   5   5       12.60       12.83      0.58 o
  -2   5   5        2.14        2.37      0.32 o
  -1   5   5        4.08        3.94      0.31 o
   0   5   5       22.82       20.17      0.54 o
   1   5   5       29.16       28.34      0.66 o
   2   5   5       28.35       27.71      0.73 o
   3   5   5        2.60        1.85      0.28 o
   4   5   5        4.88        4.85      0.46 o
   5   5   5        0.69        1.63      0.49 o
  -4   6   5        2.22        2.81      1.21 o
  -3   6   5        6.98        5.51      0.60 o
  -2   6   5        9.75       10.50      0.72 o
  -1   6   5        1.69        2.09      0.33 o
   0   6   5       21.49       20.95      0.61 o
   1   6   5        5.72        5.53      0.44 o
   2   6   5        4.16        2.46      0.48 o
   3   6   5       15.64       16.72      0.89 o
   4   6   5        0.20       -0.09      0.29 o
  -3   7   5        0.01        0.80      0.75 o
  -2   7   5        3.41        4.03      0.57 o
  -1   7   5       18.24       17.13      1.33 o
   0   7   5        4.87        5.64      1.16 o
   1   7   5        1.82        2.20      0.51 o
   2   7   5        2.70        2.64      0.54 o
   3   7   5        2.43        3.27      0.61 o
  -6   0   6        8.79        7.99      0.93 o
  -4   0   6       27.83       27.05      0.95 o
  -2   0   6      746.85      793.39      5.48 o
   0   0   6      347.82      331.97      2.22 o
   2   0   6      127.75      127.57      1.03 o
   4   0   6       34.04       34.90      0.62 o
   6   0   6        8.20        9.77      0.50 o
  -7   1   6        2.72        2.78      0.52 o
  -6   1   6        2.11        1.94      0.40 o
  -5   1   6       76.70       73.61      1.11 o
  -4   1   6       66.23       60.04      0.92 o
  -3   1   6       76.80       74.56      0.76 o
  -2   1   6       13.19       15.26      0.26 o
  -1   1   6       37.80       38.16      0.34 o
   0   1   6       14.56       15.98      0.23 o
   1   1   6      130.11      126.94      0.76 o
   2   1   6      165.26      163.75      0.97 o
   3   1   6       51.39       52.03      0.52 o
   4   1   6        3.57        3.48      0.18 o
   5   1   6       16.91       17.39      0.35 o
   6   1   6        1.95        2.15      0.29 o
  -6   2   6        0.25        0.28      0.29 o
  -5   2   6        0.01        0.10      0.16 o
  -4   2   6      124.97      117.09      1.29 o
  -3   2   6       15.78       15.50      0.38 o
  -2   2   6       17.16       17.29      0.37 o
  -1   2   6       71.01       75.16      0.60 o
   0   2   6      530.38      564.52      2.84 o
   1   2   6      606.47      574.80      2.94 o
   2   2   6      113.73      110.31      0.84 o
   3   2   6        4.02        3.67      0.17 o
   4   2   6        5.65        5.06      0.23 o
   5   2   6        1.16        0.75      0.19 o
   6   2   6        5.07        5.01      0.37 o
  -6   3   6       12.72       12.95      1.20 o
  -5   3   6       10.26        9.73      0.58 o
  -4   3   6      141.44      141.69      1.35 o
  -3   3   6       11.62        9.87      0.35 o
  -2   3   6       11.79       11.67      0.35 o
  -1   3   6       38.32       36.66      0.49 o
   0   3   6       57.42       59.12      0.49 o
   1   3   6       43.38       43.49      0.51 o
   2   3   6        7.43        7.41      0.25 o
   3   3   6       29.61       30.17      0.49 o
   4   3   6       12.35       12.69      0.36 o
   5   3   6        1.03        1.15      0.43 o
   6   3   6        1.97        1.45      0.42 o
  -6   4   6        0.32       -0.20      0.81 o
  -5   4   6        2.87        3.41      0.42 o
  -4   4   6       14.46       15.39      0.49 o
  -3   4   6       28.67       29.66      0.68 o
  -2   4   6       25.74       25.97      0.74 o
  -1   4   6       94.94       90.79      0.99 o
   0   4   6        7.69        7.69      0.30 o
   1   4   6       63.48       62.96      1.03 o
   2   4   6       67.34       67.95      1.10 o
   3   4   6        3.49        3.80      0.25 o
   4   4   6        8.34        7.57      0.54 o
   5   4   6        5.53        5.35      0.78 o
  -5   5   6        0.81        0.79      0.54 o
  -4   5   6       13.97       13.04      0.89 o
  -3   5   6        2.58        2.09      0.40 o
  -2   5   6       18.83       17.08      0.64 o
  -1   5   6        2.69        2.98      0.41 o
   0   5   6        9.20        7.55      0.39 o
   1   5   6        6.09        5.31      0.31 o
   2   5   6        5.85        5.48      0.37 o
   3   5   6        1.13        0.78      0.25 o
   4   5   6        0.83        0.64      0.30 o
   5   5   6        2.32        2.89      0.46 o
  -4   6   6        1.69        2.27      0.49 o
  -3   6   6        8.25        8.49      0.86 o
  -2   6   6        2.88        3.40      1.23 o
  -1   6   6        4.56        4.20      0.41 o
   0   6   6        0.48        0.63      0.24 o
   1   6   6        5.35        5.89      0.46 o
   2   6   6       14.53       12.94      0.78 o
   3   6   6        0.64        0.87      0.43 o
   4   6   6        0.83        1.07      0.38 o
  -3   7   6        5.68        5.30      0.70 o
  -2   7   6        2.27        2.63      0.61 o
  -1   7   6        9.71       12.43      0.81 o
   0   7   6        2.49        3.72      0.86 o
   1   7   6        1.87        1.76      0.52 o
   2   7   6        5.36        6.56      0.71 o
  -7   0   7        5.98        8.49      1.05 o
  -5   0   7       15.28       12.63      1.02 o
  -3   0   7       29.31       32.44      0.63 o
  -1   0   7      135.68      136.96      1.23 o
   1   0   7        6.20        6.02      0.22 o
   3   0   7       74.77       67.35      0.76 o
   5   0   7        0.18        0.07      0.15 o
  -7   1   7        2.42        3.15      0.55 o
  -6   1   7        0.42        0.40      0.32 o
  -5   1   7       25.31       24.71      0.77 o
  -4   1   7        5.31        5.46      0.32 o
  -3   1   7       25.34       23.95      0.52 o
  -2   1   7       35.64       33.70      0.39 o
  -1   1   7       58.89       58.01      0.53 o
   0   1   7      274.15      252.27      1.44 o
   1   1   7      313.23      310.20      1.56 o
   2   1   7        3.46        2.83      0.13 o
   3   1   7        5.72        5.55      0.18 o
   4   1   7        8.02        8.29      0.25 o
   5   1   7        1.67        1.87      0.20 o
   6   1   7        1.56        1.81      0.25 o
  -6   2   7        3.66        4.72      0.46 o
  -5   2   7       15.79       14.48      0.53 o
  -4   2   7        6.90        7.94      0.38 o
  -3   2   7        2.79        2.90      0.21 o
  -2   2   7       16.32       13.64      0.35 o
  -1   2   7       31.52       31.74      0.37 o
   0   2   7       28.70       30.39      0.35 o
   1   2   7      100.37      101.14      0.72 o
   2   2   7       16.00       17.95      0.32 o
   3   2   7       12.46       13.04      0.28 o
   4   2   7        8.38        8.20      0.28 o
   5   2   7       18.55       18.26      0.49 o
   6   2   7        2.25        2.49      0.34 o
  -6   3   7        0.47        0.66      0.34 o
  -5   3   7        8.12        7.67      0.44 o
  -4   3   7        1.16        1.29      0.28 o
  -3   3   7      233.66      228.23      1.95 o
  -2   3   7      115.12      110.63      1.34 o
  -1   3   7       24.35       25.24      0.42 o
   0   3   7       36.87       36.03      0.38 o
   1   3   7       74.13       72.39      0.71 o
   2   3   7        0.21        0.08      0.13 o
   3   3   7      105.13      106.36      1.01 o
   4   3   7       16.11       15.65      0.41 o
   5   3   7        4.15        3.66      0.44 o
   6   3   7        1.25        1.44      0.41 o
  -6   4   7        0.08        0.09      0.72 o
  -5   4   7        0.34        0.51      0.35 o
  -4   4   7        1.90        2.24      0.27 o
  -3   4   7       17.48       17.12      0.54 o
  -2   4   7       47.46       45.03      0.88 o
  -1   4   7       15.46       14.81      0.71 o
   0   4   7        3.38        3.71      0.25 o
   1   4   7       45.02       42.12      0.56 o
   2   4   7       49.75       49.90      0.65 o
   3   4   7        8.07        9.22      0.33 o
   4   4   7        3.19        3.28      0.36 o
   5   4   7        0.78        0.35      0.32 o
  -5   5   7        0.50        1.55      0.44 o
  -4   5   7        3.17        4.34      0.55 o
  -3   5   7        1.44        1.22      0.36 o
  -2   5   7       11.67        9.97      0.53 o
  -1   5   7        7.89        7.72      0.48 o
   0   5   7        7.52        7.65      0.39 o
   1   5   7        4.44        4.27      0.29 o
   2   5   7        6.21        6.42      0.31 o
   3   5   7        2.31        1.80      0.26 o
   4   5   7        0.82        1.01      0.34 o
  -4   6   7        5.79        6.89      0.70 o
  -3   6   7        0.43        0.66      0.35 o
  -2   6   7        0.71        0.28      0.33 o
  -1   6   7        1.88        1.52      0.40 o
   0   6   7        4.91        5.14      0.81 o
   1   6   7        0.93        0.52      0.30 o
   2   6   7        2.22        2.11      0.46 o
   3   6   7        5.20        4.91      0.50 o
  -2   7   7        1.85        1.87      0.53 o
  -1   7   7        6.79        6.88      0.70 o
   0   7   7        0.31        0.15      0.59 o
   1   7   7       12.14       12.27      0.84 o
   2   7   7        0.63        0.14      0.45 o
  -6   0   8       20.30       20.04      1.39 o
  -4   0   8       66.63       60.12      3.05 o
  -2   0   8       16.71       17.22      0.46 o
   0   0   8       63.09       62.49      0.68 o
   2   0   8       18.94       19.80      0.42 o
   4   0   8       17.96       16.14      0.41 o
   6   0   8        2.24        2.59      0.35 o
  -6   1   8        0.33        0.32      0.57 o
  -5   1   8        1.91        1.48      0.28 o
  -4   1   8       27.86       24.45      0.59 o
  -3   1   8       26.11       26.61      0.57 o
  -2   1   8       68.02       71.80      0.64 o
  -1   1   8      151.38      152.08      0.91 o
   0   1   8       36.25       40.36      0.43 o
   1   1   8      136.55      134.90      0.90 o
   2   1   8        3.20        3.43      0.15 o
   3   1   8        7.14        6.87      0.21 o
   4   1   8       18.44       18.23      0.34 o
   5   1   8        2.45        2.52      0.23 o
   6   1   8        2.89        3.45      0.29 o
  -6   2   8        6.06        5.53      0.49 o
  -5   2   8        1.27        0.95      0.23 o
  -4   2   8        6.01        6.15      0.35 o
  -3   2   8       93.80       90.62      1.27 o
  -2   2   8        7.54        8.10      0.36 o
  -1   2   8       29.59       28.66      0.40 o
   0   2   8        5.43        5.78      0.19 o
   1   2   8       46.07       47.66      0.48 o
   2   2   8       87.01       79.98      0.69 o
   3   2   8       37.81       37.61      0.49 o
   4   2   8       24.76       24.19      0.45 o
   5   2   8        1.61        1.40      0.24 o
   6   2   8        2.84        2.60      0.30 o
  -6   3   8        1.14        1.94      0.50 o
  -5   3   8        4.48        5.07      0.46 o
  -4   3   8       65.84       62.39      1.05 o
  -3   3   8        6.50        5.94      0.30 o
  -2   3   8       85.96       82.87      0.98 o
  -1   3   8       83.87       84.24      0.97 o
   0   3   8        1.98        2.17      0.15 o
   1   3   8       23.80       23.70      0.37 o
   2   3   8      354.73      344.52      2.22 o
   3   3   8       11.23       12.60      0.35 o
   4   3   8        9.56        9.78      0.42 o
   5   3   8        0.79        0.47      0.27 o
  -5   4   8        0.36       -0.01      0.32 o
  -4   4   8        0.93        1.19      0.36 o
  -3   4   8       36.67       37.63      0.80 o
  -2   4   8       26.52       25.14      0.69 o
  -1   4   8        2.94        3.32      0.30 o
   0   4   8       26.21       26.14      0.55 o
   1   4   8       24.02       21.57      0.46 o
   2   4   8       15.01       15.58      0.38 o
   3   4   8        9.66        8.66      0.33 o
   4   4   8        0.18        0.04      0.24 o
   5   4   8        0.15        0.16      0.50 o
  -5   5   8        3.46        5.33      0.98 o
  -4   5   8        7.73        7.60      0.66 o
  -3   5   8        2.86        2.44      0.85 o
  -2   5   8        5.62        5.27      0.44 o
  -1   5   8       14.81       13.24      0.60 o
   0   5   8        0.18        0.23      0.22 o
   1   5   8       23.06       23.07      0.73 o
   2   5   8        0.59        1.07      0.23 o
   3   5   8        1.07        1.31      0.34 o
   4   5   8        0.59        0.87      0.42 o
  -4   6   8        0.97        2.35      0.68 o
  -3   6   8        2.83        3.32      0.54 o
  -2   6   8        2.93        3.91      0.55 o
  -1   6   8        1.00        0.54      0.43 o
   0   6   8        1.60        1.13      0.41 o
   1   6   8        3.09        4.57      0.45 o
   2   6   8        3.28        3.63      1.32 o
   3   6   8        0.52        1.61      0.40 o
  -2   7   8        5.64        7.68      0.78 o
  -1   7   8        0.26        0.88      0.48 o
   0   7   8        4.53        5.82      1.02 o
   1   7   8        3.50        4.02      1.02 o
  -5   0   9       32.09       29.60      1.57 o
  -3   0   9       11.63       12.07      0.43 o
  -1   0   9       58.36       62.96      1.13 o
   1   0   9       40.35       36.58      0.56 o
   3   0   9       39.23       42.02      0.70 o
   5   0   9        0.20        0.05      0.19 o
  -6   1   9        0.42        0.90      0.38 o
  -5   1   9       11.49       11.79      0.57 o
  -4   1   9        6.30        6.00      0.33 o
  -3   1   9        8.62        7.75      0.39 o
  -2   1   9       42.20       44.46      0.50 o
  -1   1   9       31.07       31.04      0.35 o
   0   1   9       91.56       91.82      0.69 o
   1   1   9        8.88        9.17      0.23 o
   2   1   9       12.28       12.76      0.26 o
   3   1   9        6.40        6.03      0.21 o
   4   1   9        2.43        2.22      0.21 o
   5   1   9        3.22        2.83      0.27 o
   6   1   9        0.02        0.18      0.21 o
  -6   2   9        0.85        1.20      0.33 o
  -5   2   9       20.54       18.65      1.05 o
  -4   2   9       49.80       48.01      1.06 o
  -3   2   9      152.88      138.89      1.58 o
  -2   2   9       23.69       22.22      0.49 o
  -1   2   9       18.50       18.18      0.44 o
   0   2   9       13.97       14.58      0.28 o
   1   2   9       31.47       33.79      0.41 o
   2   2   9       33.26       30.11      0.42 o
   3   2   9       19.12       18.17      0.36 o
   4   2   9       10.74       11.41      0.37 o
   5   2   9        7.91        7.26      0.37 o
  -6   3   9        2.62        3.11      0.61 o
  -5   3   9        5.56        7.06      0.60 o
  -4   3   9       14.98       13.36      0.53 o
  -3   3   9       85.78       82.49      1.05 o
  -2   3   9       20.49       20.92      0.50 o
  -1   3   9       56.33       52.65      0.77 o
   0   3   9       19.44       17.54      0.44 o
   1   3   9       82.63       81.11      0.75 o
   2   3   9       51.11       50.59      0.62 o
   3   3   9       18.11       17.43      0.39 o
   4   3   9        1.87        2.17      0.32 o
   5   3   9        2.00        1.69      0.32 o
  -5   4   9        0.45        0.76      0.36 o
  -4   4   9       11.91       11.64      1.86 o
  -3   4   9        5.38        6.56      0.35 o
  -2   4   9        0.92        0.82      0.24 o
  -1   4   9       18.89       16.65      0.53 o
   0   4   9       18.63       18.19      0.48 o
   1   4   9        5.41        4.12      0.29 o
   2   4   9        2.22        2.04      0.19 o
   3   4   9        7.68        8.14      0.38 o
   4   4   9        1.08        0.28      0.27 o
   5   4   9        0.66        0.22      0.41 o
  -4   5   9        5.40        5.21      0.90 o
  -3   5   9        0.16        0.02      0.33 o
  -2   5   9        1.10        1.16      0.39 o
  -1   5   9       11.23        9.60      0.68 o
   0   5   9        9.21        7.63      0.43 o
   1   5   9        5.19        4.13      0.32 o
   2   5   9        0.26        0.11      0.23 o
   3   5   9        1.82        2.62      0.42 o
   4   5   9        3.03        3.77      0.50 o
  -3   6   9        9.68       11.89      0.84 o
  -2   6   9        0.40        1.13      0.42 o
  -1   6   9        0.78        0.58      0.36 o
   0   6   9        0.03       -0.15      0.36 o
   1   6   9        1.66        3.76      0.58 o
   2   6   9        2.43        2.79      0.56 o
   3   6   9        4.08        4.04      0.53 o
  -1   7   9        0.50        0.78      0.44 o
   0   7   9        4.77        6.78      1.05 o
  -6   0  10        7.67        9.14      1.10 o
  -4   0  10       29.49       25.69      1.39 o
  -2   0  10        2.97        2.46      0.37 o
   0   0  10       66.18       64.33      0.76 o
   2   0  10       64.65       62.68      0.85 o
   4   0  10        1.79        1.86      0.40 o
  -6   1  10        0.80        1.07      0.57 o
  -5   1  10        9.74       10.09      0.56 o
  -4   1  10        0.27        0.15      0.21 o
  -3   1  10        4.77        5.42      0.32 o
  -2   1  10       23.25       22.27      0.48 o
  -1   1  10        9.57        8.74      0.26 o
   0   1  10       40.67       41.29      0.45 o
   1   1  10        1.90        1.87      0.13 o
   2   1  10       10.34       10.44      0.26 o
   3   1  10        7.39        7.37      0.23 o
   4   1  10        4.73        4.56      0.26 o
   5   1  10        7.81        8.68      0.37 o
  -6   2  10        0.55        0.86      0.32 o
  -5   2  10        1.00        1.11      0.30 o
  -4   2  10       30.14       26.88      0.69 o
  -3   2  10       11.39       12.01      0.47 o
  -2   2  10      148.45      145.02      1.46 o
  -1   2  10        5.54        5.52      0.29 o
   0   2  10       85.77       82.63      0.73 o
   1   2  10        1.86        2.15      0.17 o
   2   2  10       44.56       44.43      0.53 o
   3   2  10       13.35       14.37      0.34 o
   4   2  10       23.93       24.67      0.57 o
   5   2  10        2.94        2.86      0.29 o
  -5   3  10        1.89        2.84      0.40 o
  -4   3  10        1.62        2.23      0.38 o
  -3   3  10        2.12        2.69      0.31 o
  -2   3  10       31.75       33.63      1.14 o
  -1   3  10       30.34       29.46      1.13 o
   0   3  10        2.15        2.22      0.27 o
   1   3  10       24.13       24.64      0.41 o
   2   3  10       54.36       53.96      0.66 o
   3   3  10        8.82        8.78      0.31 o
   4   3  10        5.61        5.75      0.38 o
   5   3  10        0.54        0.51      0.24 o
  -5   4  10        1.55        2.18      0.82 o
  -4   4  10        3.15        3.82      0.51 o
  -3   4  10       28.53       29.42      0.74 o
  -2   4  10       29.83       30.65      0.83 o
  -1   4  10       11.47       10.22      0.72 o
   0   4  10        3.81        4.38      0.35 o
   1   4  10       17.07       16.86      0.50 o
   2   4  10        5.40        5.32      0.28 o
   3   4  10       14.32       13.47      0.53 o
   4   4  10        1.54        1.58      0.30 o
  -4   5  10        7.90       12.03      1.23 o
  -3   5  10        4.12        5.27      0.61 o
  -2   5  10        3.49        3.15      0.72 o
  -1   5  10        1.76        0.77      0.71 o
   0   5  10        4.40        3.78      0.43 o
   1   5  10        1.87        2.21      0.32 o
   2   5  10        1.15        1.18      0.29 o
   3   5  10        0.92        0.69      0.30 o
  -3   6  10        0.57        0.58      0.77 o
  -2   6  10        2.00        2.67      0.53 o
  -1   6  10        1.67        2.12      0.52 o
   0   6  10        1.96        1.98      0.51 o
   1   6  10        1.59        1.82      0.53 o
   2   6  10        4.30        5.05      0.65 o
  -5   0  11        3.89        3.53      0.74 o
  -3   0  11        3.40        3.98      0.42 o
  -1   0  11        7.29        8.75      0.43 o
   1   0  11      132.31      127.76      1.28 o
   3   0  11        4.83        4.96      0.36 o
   5   0  11        0.32        0.08      0.24 o
  -6   1  11        2.55        2.13      1.21 o
  -5   1  11        0.49        0.85      0.37 o
  -4   1  11        9.77        8.70      0.69 o
  -3   1  11       34.44       34.48      1.11 o
  -2   1  11       27.82       28.89      0.66 o
  -1   1  11       15.96       16.17      0.36 o
   0   1  11        2.59        3.37      0.17 o
   1   1  11        5.77        5.47      0.22 o
   2   1  11       17.10       17.46      0.33 o
   3   1  11        0.09        0.10      0.11 o
   4   1  11        9.36        9.09      0.33 o
   5   1  11        5.44        5.04      0.43 o
  -6   2  11        1.16        1.32      0.49 o
  -5   2  11        1.99        2.50      0.52 o
  -4   2  11        4.54        4.95      0.36 o
  -3   2  11       47.62       47.06      0.90 o
  -2   2  11       58.99       61.33      1.00 o
  -1   2  11       98.31       97.49      1.46 o
   0   2  11       27.65       27.63      0.42 o
   1   2  11        2.47        1.97      0.17 o
   2   2  11       10.47       10.93      0.34 o
   3   2  11       25.11       25.76      0.56 o
   4   2  11        1.10        1.11      0.28 o
   5   2  11        4.53        5.15      0.40 o
  -5   3  11        2.38        3.19      0.43 o
  -4   3  11        4.45        4.99      0.65 o
  -3   3  11       20.14       20.51      0.63 o
  -2   3  11        1.18        1.47      0.27 o
  -1   3  11       16.92       16.42      0.54 o
   0   3  11        0.33        0.53      0.22 o
   1   3  11        9.16        8.58      0.33 o
   2   3  11       15.89       15.49      0.38 o
   3   3  11       40.42       39.28      0.98 o
   4   3  11        0.03       -0.04      0.22 o
  -5   4  11        3.09        3.12      0.55 o
  -4   4  11       13.20       12.72      0.82 o
  -3   4  11        8.57        8.75      0.69 o
  -2   4  11        9.42        9.58      0.55 o
  -1   4  11        2.67        3.05      0.32 o
   0   4  11        8.55        7.65      0.54 o
   1   4  11        1.74        1.67      0.29 o
   2   4  11       37.07       36.74      1.33 o
   3   4  11       14.36       13.83      0.53 o
   4   4  11        0.45       -0.05      0.42 o
  -4   5  11        2.36        3.10      0.85 o
  -3   5  11        2.80        3.34      0.57 o
  -2   5  11       10.73       12.32      0.81 o
  -1   5  11        4.41        4.08      0.44 o
   0   5  11        5.42        5.68      0.49 o
   1   5  11        4.06        5.36      0.49 o
   2   5  11        0.64        0.39      0.27 o
   3   5  11        0.61        0.54      0.39 o
  -2   6  11        0.29       -0.18      0.37 o
  -1   6  11        2.41        3.91      0.61 o
   0   6  11        0.35        0.49      0.45 o
   1   6  11        3.70        3.56      0.65 o
  -6   0  12        0.39        0.62      0.58 o
  -4   0  12        6.61        6.24      0.85 o
  -2   0  12        3.49        3.22      0.52 o
   0   0  12       13.80       13.81      0.39 o
   2   0  12        1.02        1.36      0.21 o
   4   0  12        0.03        0.08      0.20 o
  -5   1  12       13.72       12.09      0.80 o
  -4   1  12       12.34       10.18      0.57 o
  -3   1  12       25.10       23.81      0.77 o
  -2   1  12       34.16       34.59      0.90 o
  -1   1  12        8.90        9.89      0.33 o
   0   1  12       14.88       15.25      0.31 o
   1   1  12        1.13        0.94      0.13 o
   2   1  12       10.61       10.32      0.28 o
   3   1  12        0.35        0.46      0.15 o
   4   1  12        8.97        9.67      0.39 o
   5   1  12        1.99        1.89      0.51 o
  -5   2  12        1.09        1.52      0.37 o
  -4   2  12        0.89        0.41      0.28 o
  -3   2  12       11.15       10.82      0.47 o
  -2   2  12       11.60       10.95      0.47 o
  -1   2  12       30.28       32.03      0.74 o
   0   2  12       35.16       33.46      0.83 o
   1   2  12        1.03        0.96      0.15 o
   2   2  12        9.99       11.08      0.35 o
   3   2  12       12.47       12.83      0.49 o
   4   2  12        2.07        1.51      0.25 o
  -5   3  12        1.97        2.41      0.44 o
  -4   3  12        2.36        2.05      0.39 o
  -3   3  12       20.25       20.10      0.76 o
  -2   3  12       21.08       20.84      0.64 o
  -1   3  12        4.90        4.90      0.33 o
   0   3  12       17.36       16.75      0.58 o
   1   3  12        0.40        0.35      0.20 o
   2   3  12        6.48        6.13      0.30 o
   3   3  12        4.29        4.01      0.34 o
   4   3  12        1.18        1.42      0.29 o
  -4   4  12        1.36        1.14      0.43 o
  -3   4  12       14.87       13.96      1.30 o
  -2   4  12        1.05        1.17      0.34 o
  -1   4  12        7.31        7.09      0.77 o
   0   4  12        4.66        4.54      0.45 o
   1   4  12        5.53        4.91      0.69 o
   2   4  12        8.65        7.27      0.46 o
   3   4  12        2.44        1.93      0.30 o
  -3   5  12        8.50        8.14      1.06 o
  -2   5  12        5.69        7.00      0.68 o
  -1   5  12        1.23        1.36      0.47 o
   0   5  12        0.68        0.52      0.32 o
   1   5  12        0.58       -0.06      0.30 o
   2   5  12        3.62        4.41      0.48 o
  -1   6  12        1.29        0.61      0.49 o
   0   6  12        1.07        0.82      0.77 o
  -5   0  13        0.71        0.52      0.59 o
  -3   0  13        1.17        1.27      0.58 o
  -1   0  13       17.45       17.37      0.70 o
   1   0  13       12.49       12.70      0.42 o
   3   0  13       11.47       11.07      0.49 o
  -5   1  13        1.09        2.12      0.52 o
  -4   1  13        1.02        0.90      0.32 o
  -3   1  13       24.61       24.50      0.97 o
  -2   1  13       38.17       40.65      0.85 o
  -1   1  13       43.70       44.18      0.87 o
   0   1  13       20.09       21.43      0.45 o
   1   1  13        8.33        8.64      0.35 o
   2   1  13        2.95        2.58      0.19 o
   3   1  13       12.29       13.00      0.37 o
   4   1  13        4.03        4.87      0.34 o
  -5   2  13        3.73        4.38      0.49 o
  -4   2  13        4.27        4.71      0.47 o
  -3   2  13        4.33        4.47      0.37 o
  -2   2  13        1.77        1.98      0.37 o
  -1   2  13       16.65       16.98      0.50 o
   0   2  13        1.68        1.72      0.23 o
   1   2  13        1.98        1.67      0.17 o
   2   2  13        9.11        9.84      0.35 o
   3   2  13       10.71       12.03      0.45 o
   4   2  13        3.85        3.59      0.33 o
  -4   3  13        3.65        3.59      0.45 o
  -3   3  13        1.84        1.73      0.38 o
  -2   3  13        7.56        9.26      0.64 o
  -1   3  13       21.00       22.48      0.85 o
   0   3  13        3.21        3.49      0.41 o
   1   3  13       12.58       12.47      0.62 o
   2   3  13        9.21        9.55      0.44 o
   3   3  13        3.60        4.24      0.37 o
   4   3  13        0.26       -0.03      0.31 o
  -4   4  13       10.65       14.79      1.67 o
  -3   4  13        2.86        3.34      0.63 o
  -2   4  13        2.84        2.18      0.51 o
  -1   4  13        1.93        1.84      0.38 o
   0   4  13        1.45        1.19      0.35 o
   1   4  13        2.84        1.99      0.40 o
   2   4  13        2.57        2.69      0.36 o
   3   4  13        0.65        0.62      0.27 o
  -3   5  13        6.91        7.49      1.08 o
  -2   5  13        3.10        2.85      0.56 o
  -1   5  13        2.04        2.85      0.49 o
   0   5  13        1.78        1.84      0.41 o
   1   5  13        6.30        6.03      0.60 o
   2   5  13        0.50       -0.24      0.37 o
  -4   0  14        8.38        8.04      1.03 o
  -2   0  14       51.83       54.54      1.45 o
   0   0  14       13.29       14.76      1.08 o
   2   0  14       18.45       18.83      0.60 o
   4   0  14        0.64        0.28      0.28 o
  -5   1  14        1.41        1.16      0.48 o
  -4   1  14        1.06        0.53      0.42 o
  -3   1  14        6.64        7.00      0.54 o
  -2   1  14       15.46       15.90      0.63 o
  -1   1  14       15.93       16.74      0.51 o
   0   1  14       11.16       12.83      0.41 o
   1   1  14       10.17       10.14      0.31 o
   2   1  14        7.08        6.67      0.30 o
   3   1  14        3.54        4.09      0.27 o
   4   1  14        3.27        3.27      0.38 o
  -4   2  14        1.37        1.24      0.36 o
  -3   2  14        2.98        2.83      0.42 o
  -2   2  14        2.79        2.44      0.34 o
  -1   2  14        7.10        8.45      0.47 o
   0   2  14       14.18       14.36      0.49 o
   1   2  14        1.91        2.17      0.28 o
   2   2  14        3.74        4.40      0.31 o
   3   2  14        3.41        3.16      0.31 o
  -4   3  14        0.63        1.45      0.41 o
  -3   3  14       13.26       14.79      0.73 o
  -2   3  14        2.21        1.70      0.37 o
  -1   3  14        1.20        0.89      0.34 o
   0   3  14       13.36       12.84      0.65 o
   1   3  14        0.87        0.47      0.35 o
   2   3  14        3.77        3.77      0.34 o
   3   3  14        0.75        0.31      0.39 o
  -3   4  14        3.11        4.23      0.63 o
  -2   4  14       13.19       17.14      0.97 o
  -1   4  14        1.59        2.46      0.43 o
   0   4  14        1.85        1.75      0.40 o
   1   4  14        0.58       -0.38      0.38 o
   2   4  14        0.05       -0.17      0.30 o
  -1   5  14        3.62        5.57      0.56 o
   0   5  14        1.86        1.60      0.43 o
   1   5  14        0.72       -0.12      0.74 o
  -3   0  15       18.21       15.62      1.37 o
  -1   0  15       52.84       54.14      1.50 o
   1   0  15        2.34        2.47      0.31 o
   3   0  15        2.06        1.66      0.33 o
  -4   1  15        2.48        1.96      0.63 o
  -3   1  15        0.01       -0.04      0.34 o
  -2   1  15        5.65        5.39      0.51 o
  -1   1  15        0.16        0.63      0.28 o
   0   1  15       14.10       14.63      0.52 o
   1   1  15        6.31        5.92      0.31 o
   2   1  15        0.14        0.09      0.18 o
   3   1  15        2.37        2.19      0.25 o
  -4   2  15        2.20        2.47      0.45 o
  -3   2  15        0.00       -0.29      0.29 o
  -2   2  15        1.23        1.21      0.37 o
  -1   2  15        4.50        4.23      0.47 o
   0   2  15        7.16        7.72      0.46 o
   1   2  15        1.60        1.87      0.33 o
   2   2  15        2.78        3.08      0.29 o
   3   2  15        0.97        0.81      0.25 o
  -3   3  15        3.07        5.53      0.54 o
  -2   3  15        3.50        4.26      0.66 o
  -1   3  15        1.91        1.70      0.48 o
   0   3  15        3.55        3.37      0.45 o
   1   3  15        0.39       -0.28      0.28 o
   2   3  15        0.27        0.13      0.40 o
  -2   4  15        2.74        1.93      0.56 o
  -1   4  15        3.02        3.56      0.47 o
   0   4  15        0.82        0.84      0.39 o
   1   4  15        1.02        0.56      0.38 o
  -4   0  16        1.46        1.82      0.77 o
  -2   0  16       35.17       36.89      1.98 o
   0   0  16       33.02       34.64      2.18 o
   2   0  16        2.94        2.99      0.37 o
  -3   1  16        0.34        0.30      0.35 o
  -2   1  16        2.74        3.42      0.47 o
  -1   1  16        8.00        8.04      0.60 o
   0   1  16        9.15        9.13      0.51 o
   1   1  16        1.97        1.89      0.30 o
   2   1  16        0.66        0.60      0.22 o
  -3   2  16        5.39        6.12      0.58 o
  -2   2  16        2.91        3.67      0.49 o
  -1   2  16        0.61        0.36      0.38 o
   0   2  16        1.70        1.16      0.37 o
   1   2  16        2.88        3.15      0.39 o
   2   2  16        0.05       -0.24      0.24 o
  -2   3  16        1.37        1.75      0.64 o
  -1   3  16        0.00       -0.22      0.37 o
   0   3  16        0.34       -0.31      0.32 o
   1   3  16        0.10        0.26      0.34 o
  -3   0  17        4.00        1.61      0.79 o
  -1   0  17       18.54       18.36      0.98 o
   1   0  17       13.34       15.10      2.24 o
  -3   1  17        0.34       -0.46      0.47 o
  -2   1  17        2.36        2.42      0.47 o
  -1   1  17        7.60        8.13      0.69 o
   0   1  17        0.28       -0.27      0.27 o
   1   1  17        3.68        5.13      0.49 o
   2   1  17        1.11        0.40      0.42 o
  -2   2  17        0.83       -0.11      0.37 o
  -1   2  17        0.01        0.19      0.35 o
   0   2  17        0.61        0.40      0.41 o
   1   2  17        0.61        0.55      0.34 o
   0   0  18        6.44        7.61      1.43 o
  -1   1  18        5.42        5.62      0.59 o
   0   1  18        7.52        8.06      0.64 o
 
